# Supplementary material for: Preparation and Performance Characterization of Melamine Resin-Coated Water-Based Primer Microcapsule–Brass Powder–Water-Based Acrylic Coating
Source: Polymers (Basel). 2026 Jul 20;18(14):1773. doi: 10.3390/polym18141773 (PMC13419264; doi:10.3390/polym18141773)
Supplement: Supplementary file 1 [file polymers-18-01773-s001.zip]

Archive with 1 entries (1 files):
- polymers-4409341-supplementary.pdf
